# Supplementary material for: Revealing rhythm categorization in human brain activity
Source: Sci Adv. 2025 Jul 30;11(31):eadu9838. doi: 10.1126/sciadv.adu9838 (PMC12309689; doi:10.1126/sciadv.adu9838)
Supplement: Supplementary file 2 — Audios S1 to S3 [file sciadv.adu9838_audios_s1_to_s3.zip]

Archive with 3 entries (3 files):
- adu9838_audio_s1.wav
- adu9838_audio_s2.wav
- adu9838_audio_s3.zip
